# Supplementary material for: Lenacapavir-induced capsid damage uncovers HIV-1 genomes emanating from nuclear speckles
Source: EMBO J. 2025 Dec 1;45(2):449–70. doi: 10.1038/s44318-025-00652-5 (PMC12811339; doi:10.1038/s44318-025-00652-5)
Supplement: Supplementary file 4 — Movie EV3 [file 44318_2025_652_MOESM4_ESM.zip]

Archive with 4 entries (4 files):
- EMBOJ-2025-121832R_MovieEV3_title_legend.docx
- __MACOSX/._EMBOJ-2025-121832R_MovieEV3_title_legend.docx
- EMBOJ-2025-121832R_MovieEV3.avi
- __MACOSX/._EMBOJ-2025-121832R_MovieEV3.avi
