# Supplementary material for: Lenacapavir-induced capsid damage uncovers HIV-1 genomes emanating from nuclear speckles
Source: EMBO J. 2025 Dec 1;45(2):449–70. doi: 10.1038/s44318-025-00652-5 (PMC12811339; doi:10.1038/s44318-025-00652-5)
Supplement: Supplementary file 6 — Source data Fig. 1 [file 44318_2025_652_MOESM6_ESM.zip]

Archive with 149 entries (140 files):
- Figure 1/
- __MACOSX/._Figure 1
- Figure 1/.DS_Store
- __MACOSX/Figure 1/._.DS_Store
- Figure 1/1F/
- Figure 1/1A/
- Figure 1/1G/
- Figure 1/1B/
- Figure 1/1E/
- Figure 1/1D/
- Figure 1/1C/
- Figure 1/1F/1F.tif
- __MACOSX/Figure 1/1F/._1F.tif
- Figure 1/1A/.DS_Store
- __MACOSX/Figure 1/1A/._.DS_Store
- Figure 1/1A/1A_c1_IN-eGFP_c2_SRRM2_c3_EdU.tif
- Figure 1/1G/1G.tif
- __MACOSX/Figure 1/1G/._1G.tif
- Figure 1/1B/1B_c1_CA_c2_SRRM2.tif
- Figure 1/1E/1E.tif
- __MACOSX/Figure 1/1E/._1E.tif
- Figure 1/1E/.DS_Store
- __MACOSX/Figure 1/1E/._.DS_Store
- Figure 1/1E/Fig1E_tiff_stack/
- __MACOSX/Figure 1/1E/._Fig1E_tiff_stack
- Figure 1/1D/1D.tif
- __MACOSX/Figure 1/1D/._1D.tif
- Figure 1/1C/1C_data.xlsx
- __MACOSX/Figure 1/1C/._1C_data.xlsx
- Figure 1/1E/Fig1E_tiff_stack/modv0013.tif
- __MACOSX/Figure 1/1E/Fig1E_tiff_stack/._modv0013.tif
- Figure 1/1E/Fig1E_tiff_stack/modv0007.tif
- __MACOSX/Figure 1/1E/Fig1E_tiff_stack/._modv0007.tif
- Figure 1/1E/Fig1E_tiff_stack/modv0006.tif
- __MACOSX/Figure 1/1E/Fig1E_tiff_stack/._modv0006.tif
- Figure 1/1E/Fig1E_tiff_stack/modv0012.tif
- __MACOSX/Figure 1/1E/Fig1E_tiff_stack/._modv0012.tif
- Figure 1/1E/Fig1E_tiff_stack/modv0004.tif
- __MACOSX/Figure 1/1E/Fig1E_tiff_stack/._modv0004.tif
- Figure 1/1E/Fig1E_tiff_stack/modv0010.tif
- __MACOSX/Figure 1/1E/Fig1E_tiff_stack/._modv0010.tif
- Figure 1/1E/Fig1E_tiff_stack/modv0038.tif
- __MACOSX/Figure 1/1E/Fig1E_tiff_stack/._modv0038.tif
- Figure 1/1E/Fig1E_tiff_stack/modv0039.tif
- __MACOSX/Figure 1/1E/Fig1E_tiff_stack/._modv0039.tif
- Figure 1/1E/Fig1E_tiff_stack/modv0011.tif
- __MACOSX/Figure 1/1E/Fig1E_tiff_stack/._modv0011.tif
- Figure 1/1E/Fig1E_tiff_stack/modv0005.tif
- __MACOSX/Figure 1/1E/Fig1E_tiff_stack/._modv0005.tif
- Figure 1/1E/Fig1E_tiff_stack/modv0029.tif
- __MACOSX/Figure 1/1E/Fig1E_tiff_stack/._modv0029.tif
- Figure 1/1E/Fig1E_tiff_stack/modv0001.tif
- __MACOSX/Figure 1/1E/Fig1E_tiff_stack/._modv0001.tif
- Figure 1/1E/Fig1E_tiff_stack/modv0015.tif
- __MACOSX/Figure 1/1E/Fig1E_tiff_stack/._modv0015.tif
- Figure 1/1E/Fig1E_tiff_stack/modv0014.tif
- __MACOSX/Figure 1/1E/Fig1E_tiff_stack/._modv0014.tif
- Figure 1/1E/Fig1E_tiff_stack/modv0000.tif
- __MACOSX/Figure 1/1E/Fig1E_tiff_stack/._modv0000.tif
- Figure 1/1E/Fig1E_tiff_stack/modv0028.tif
- __MACOSX/Figure 1/1E/Fig1E_tiff_stack/._modv0028.tif
- Figure 1/1E/Fig1E_tiff_stack/modv0016.tif
- __MACOSX/Figure 1/1E/Fig1E_tiff_stack/._modv0016.tif
- Figure 1/1E/Fig1E_tiff_stack/modv0002.tif
- __MACOSX/Figure 1/1E/Fig1E_tiff_stack/._modv0002.tif
- Figure 1/1E/Fig1E_tiff_stack/modv0003.tif
- __MACOSX/Figure 1/1E/Fig1E_tiff_stack/._modv0003.tif
- Figure 1/1E/Fig1E_tiff_stack/modv0017.tif
- __MACOSX/Figure 1/1E/Fig1E_tiff_stack/._modv0017.tif
- Figure 1/1E/Fig1E_tiff_stack/modv0058.tif
- __MACOSX/Figure 1/1E/Fig1E_tiff_stack/._modv0058.tif
- Figure 1/1E/Fig1E_tiff_stack/modv0059.tif
- __MACOSX/Figure 1/1E/Fig1E_tiff_stack/._modv0059.tif
- Figure 1/1E/Fig1E_tiff_stack/modv0049.tif
- __MACOSX/Figure 1/1E/Fig1E_tiff_stack/._modv0049.tif
- Figure 1/1E/Fig1E_tiff_stack/modv0048.tif
- __MACOSX/Figure 1/1E/Fig1E_tiff_stack/._modv0048.tif
- Figure 1/1E/Fig1E_tiff_stack/modv0051.tif
- __MACOSX/Figure 1/1E/Fig1E_tiff_stack/._modv0051.tif
- Figure 1/1E/Fig1E_tiff_stack/modv0045.tif
- __MACOSX/Figure 1/1E/Fig1E_tiff_stack/._modv0045.tif
- Figure 1/1E/Fig1E_tiff_stack/modv0044.tif
- __MACOSX/Figure 1/1E/Fig1E_tiff_stack/._modv0044.tif
- Figure 1/1E/Fig1E_tiff_stack/modv0050.tif
- __MACOSX/Figure 1/1E/Fig1E_tiff_stack/._modv0050.tif
- Figure 1/1E/Fig1E_tiff_stack/modv0046.tif
- __MACOSX/Figure 1/1E/Fig1E_tiff_stack/._modv0046.tif
- Figure 1/1E/Fig1E_tiff_stack/modv0052.tif
- __MACOSX/Figure 1/1E/Fig1E_tiff_stack/._modv0052.tif
- Figure 1/1E/Fig1E_tiff_stack/modv0053.tif
- __MACOSX/Figure 1/1E/Fig1E_tiff_stack/._modv0053.tif
- Figure 1/1E/Fig1E_tiff_stack/modv0047.tif
- __MACOSX/Figure 1/1E/Fig1E_tiff_stack/._modv0047.tif
- Figure 1/1E/Fig1E_tiff_stack/modv0043.tif
- __MACOSX/Figure 1/1E/Fig1E_tiff_stack/._modv0043.tif
- Figure 1/1E/Fig1E_tiff_stack/modv0057.tif
- __MACOSX/Figure 1/1E/Fig1E_tiff_stack/._modv0057.tif
- Figure 1/1E/Fig1E_tiff_stack/modv0056.tif
- __MACOSX/Figure 1/1E/Fig1E_tiff_stack/._modv0056.tif
- Figure 1/1E/Fig1E_tiff_stack/modv0042.tif
- __MACOSX/Figure 1/1E/Fig1E_tiff_stack/._modv0042.tif
- Figure 1/1E/Fig1E_tiff_stack/modv0054.tif
- __MACOSX/Figure 1/1E/Fig1E_tiff_stack/._modv0054.tif
- Figure 1/1E/Fig1E_tiff_stack/modv0040.tif
- __MACOSX/Figure 1/1E/Fig1E_tiff_stack/._modv0040.tif
- Figure 1/1E/Fig1E_tiff_stack/modv0041.tif
- __MACOSX/Figure 1/1E/Fig1E_tiff_stack/._modv0041.tif
- Figure 1/1E/Fig1E_tiff_stack/modv0055.tif
- __MACOSX/Figure 1/1E/Fig1E_tiff_stack/._modv0055.tif
- Figure 1/1E/Fig1E_tiff_stack/modv0032.tif
- __MACOSX/Figure 1/1E/Fig1E_tiff_stack/._modv0032.tif
- Figure 1/1E/Fig1E_tiff_stack/modv0026.tif
- __MACOSX/Figure 1/1E/Fig1E_tiff_stack/._modv0026.tif
- Figure 1/1E/Fig1E_tiff_stack/modv0027.tif
- __MACOSX/Figure 1/1E/Fig1E_tiff_stack/._modv0027.tif
- Figure 1/1E/Fig1E_tiff_stack/modv0033.tif
- __MACOSX/Figure 1/1E/Fig1E_tiff_stack/._modv0033.tif
- Figure 1/1E/Fig1E_tiff_stack/modv0025.tif
- __MACOSX/Figure 1/1E/Fig1E_tiff_stack/._modv0025.tif
- Figure 1/1E/Fig1E_tiff_stack/modv0031.tif
- __MACOSX/Figure 1/1E/Fig1E_tiff_stack/._modv0031.tif
- Figure 1/1E/Fig1E_tiff_stack/modv0019.tif
- __MACOSX/Figure 1/1E/Fig1E_tiff_stack/._modv0019.tif
- Figure 1/1E/Fig1E_tiff_stack/modv0018.tif
- __MACOSX/Figure 1/1E/Fig1E_tiff_stack/._modv0018.tif
- Figure 1/1E/Fig1E_tiff_stack/modv0030.tif
- __MACOSX/Figure 1/1E/Fig1E_tiff_stack/._modv0030.tif
- Figure 1/1E/Fig1E_tiff_stack/modv0024.tif
- __MACOSX/Figure 1/1E/Fig1E_tiff_stack/._modv0024.tif
- Figure 1/1E/Fig1E_tiff_stack/modv0008.tif
- __MACOSX/Figure 1/1E/Fig1E_tiff_stack/._modv0008.tif
- Figure 1/1E/Fig1E_tiff_stack/modv0020.tif
- __MACOSX/Figure 1/1E/Fig1E_tiff_stack/._modv0020.tif
- Figure 1/1E/Fig1E_tiff_stack/modv0034.tif
- __MACOSX/Figure 1/1E/Fig1E_tiff_stack/._modv0034.tif
- Figure 1/1E/Fig1E_tiff_stack/modv0035.tif
- __MACOSX/Figure 1/1E/Fig1E_tiff_stack/._modv0035.tif
- Figure 1/1E/Fig1E_tiff_stack/modv0021.tif
- __MACOSX/Figure 1/1E/Fig1E_tiff_stack/._modv0021.tif
- Figure 1/1E/Fig1E_tiff_stack/modv0009.tif
- __MACOSX/Figure 1/1E/Fig1E_tiff_stack/._modv0009.tif
- Figure 1/1E/Fig1E_tiff_stack/modv0037.tif
- __MACOSX/Figure 1/1E/Fig1E_tiff_stack/._modv0037.tif
- Figure 1/1E/Fig1E_tiff_stack/modv0023.tif
- __MACOSX/Figure 1/1E/Fig1E_tiff_stack/._modv0023.tif
- Figure 1/1E/Fig1E_tiff_stack/modv0022.tif
- __MACOSX/Figure 1/1E/Fig1E_tiff_stack/._modv0022.tif
- Figure 1/1E/Fig1E_tiff_stack/modv0036.tif
- __MACOSX/Figure 1/1E/Fig1E_tiff_stack/._modv0036.tif
