# Supplementary material for: Lenacapavir-induced capsid damage uncovers HIV-1 genomes emanating from nuclear speckles
Source: EMBO J. 2025 Dec 1;45(2):449–70. doi: 10.1038/s44318-025-00652-5 (PMC12811339; doi:10.1038/s44318-025-00652-5)
Supplement: Supplementary file 6 — Source data Fig. 1 [file 44318_2025_652_MOESM6_ESM.zip › Figure 1/1C/1C_data.xlsx]

## Sheet: Tabelle1
Distance_(microns)	SRRM2 norm.	CA norm.
0	0.135723	0.011085
0.015	0.101186	0.0174873
0.03	0.0651272	0.0394871
0.045	0.0434767	0.0644271
0.06	0.0377802	0.086454
0.075	0.0492485	0.0985428
0.09	0.0919285	0.0947163
0.105	0.195451	0.0771893
0.12	0.40078	0.0600055
0.135	0.700339	0.0468218
0.15	0.957521	0.0691473
0.165	1	0.137453
0.18	0.832965	0.273422
0.195	0.603109	0.49778
0.21	0.419553	0.770406
0.225	0.318108	0.972424
0.24	0.293207	1
0.255	0.34589	0.869356
0.27	0.480312	0.63569
0.285	0.653909	0.407357
0.3	0.799652	0.234355
0.315	0.908086	0.117309
0.33	0.974106	0.0533721
0.345	0.883403	0.0250532
0.36	0.594502	0.00872519
0.375	0.30083	0
0.39	0.14185	0
0.405	0.0804246	0
0.42	0.0630444	0
0.435	0.068812	0
0.45	0.101232	0
0.465	0.178125	0
0.48	0.328091	0
