# Supplementary material for: Lenacapavir-induced capsid damage uncovers HIV-1 genomes emanating from nuclear speckles
Source: EMBO J. 2025 Dec 1;45(2):449–70. doi: 10.1038/s44318-025-00652-5 (PMC12811339; doi:10.1038/s44318-025-00652-5)
Supplement: Supplementary file 7 — Source data Fig. 2 [file 44318_2025_652_MOESM7_ESM.zip]

Archive with 45 entries (38 files):
- Figure 2/
- __MACOSX/._Figure 2
- Figure 2/.DS_Store
- __MACOSX/Figure 2/._.DS_Store
- Figure 2/2A/
- Figure 2/2F/
- Figure 2/2C/
- Figure 2/2D/
- Figure 2/2E/
- __MACOSX/Figure 2/._2E
- Figure 2/2B/
- Figure 2/2A/Fig2a-500nM_Raw.tif
- __MACOSX/Figure 2/2A/._Fig2a-500nM_Raw.tif
- Figure 2/2A/Fig2a-DMSO_Raw.tif
- __MACOSX/Figure 2/2A/._Fig2a-DMSO_Raw.tif
- Figure 2/2A/channel information.rtf
- __MACOSX/Figure 2/2A/._channel information.rtf
- Figure 2/2A/Fig2a-5nM_Raw.tif
- __MACOSX/Figure 2/2A/._Fig2a-5nM_Raw.tif
- Figure 2/2A/Fig2a-50nM_Raw.tif
- __MACOSX/Figure 2/2A/._Fig2a-50nM_Raw.tif
- Figure 2/2F/2F_data.xlsx
- __MACOSX/Figure 2/2F/._2F_data.xlsx
- Figure 2/2C/Fig2c-50nM_Raw.tif
- __MACOSX/Figure 2/2C/._Fig2c-50nM_Raw.tif
- Figure 2/2C/channel information.rtf
- __MACOSX/Figure 2/2C/._channel information.rtf
- Figure 2/2C/Fig2c-5nM_Raw.tif
- __MACOSX/Figure 2/2C/._Fig2c-5nM_Raw.tif
- Figure 2/2C/Fig2c-500nM_Raw.tif
- __MACOSX/Figure 2/2C/._Fig2c-500nM_Raw.tif
- Figure 2/2C/Fig2c-DMSO_Raw.tif
- __MACOSX/Figure 2/2C/._Fig2c-DMSO_Raw.tif
- Figure 2/2D/.DS_Store
- __MACOSX/Figure 2/2D/._.DS_Store
- Figure 2/2D/2D_data.xlsx
- __MACOSX/Figure 2/2D/._2D_data.xlsx
- Figure 2/2E/.DS_Store
- __MACOSX/Figure 2/2E/._.DS_Store
- Figure 2/2E/2E_c1_IN-eGFP_c2_SRRM2_c3_EdU.tif
- __MACOSX/Figure 2/2E/._2E_c1_IN-eGFP_c2_SRRM2_c3_EdU.tif
- Figure 2/2B/.DS_Store
- __MACOSX/Figure 2/2B/._.DS_Store
- Figure 2/2B/2B_data.xlsx
- __MACOSX/Figure 2/2B/._2B_data.xlsx
