# Supplementary material for: Lenacapavir-induced capsid damage uncovers HIV-1 genomes emanating from nuclear speckles
Source: EMBO J. 2025 Dec 1;45(2):449–70. doi: 10.1038/s44318-025-00652-5 (PMC12811339; doi:10.1038/s44318-025-00652-5)
Supplement: Supplementary file 7 — Source data Fig. 2 [file 44318_2025_652_MOESM7_ESM.zip › Figure 2/2F/2F_data.xlsx]

## Sheet: Sheet1
sample	SRRM2	IN.eGFP	EdU
DMSO	2807.17	1294.19	126.75
DMSO	2645.09	1715.41	459.713
DMSO	2643.09	1150.77	85.7333
DMSO	2432.63	1328.17	116.2
DMSO	2481.83	1583.64	398.915
DMSO	2635.12	1834.19	444.789
DMSO	2701.08	2201.53	284.984
DMSO	317.906	937.875	117.344
DMSO	60.5405	870.27	64.3784
DMSO	123.855	1044.39	97.5645
DMSO	317.826	776.391	147.261
DMSO	3535.14	1125.72	203.639
DMSO	2417.74	2187.8	339.095
DMSO	2617.2	1818.47	304.185
DMSO	2288.75	1332.19	155.063
DMSO	2878.47	1678.31	311.515
DMSO	1898.72	1020.31	8.41379
DMSO	3038.39	1094.39	117.684
DMSO	1954.5	2443.75	375.191
DMSO	1673.99	2239.21	460.312
DMSO	1436.45	1406.91	168.152
DMSO	2866.75	1392.9	299.885
DMSO	2485.29	2064.24	532.487
DMSO	3724.61	1924.93	429.313
DMSO	566.061	1030.09	103.333
DMSO	1905.78	2331.44	448.123
DMSO	200.364	752.364	110.273
DMSO	2277.62	1240.4	389.047
DMSO	3616.52	1405.88	417.092
DMSO	3381.1	2017.73	738.099
DMSO	3645.47	1396.17	752.798
DMSO	2894.8	1993.54	645.957
DMSO	2720.54	2216.99	221.146
DMSO	2709.56	4384.88	305.068
DMSO	4495.33	753.267	118
DMSO	3573.84	1462.61	112.23
DMSO	3508.42	1238.96	177.769
DMSO	186.9	880.8	51.3
DMSO	2494.95	1432.31	438.951
DMSO	1785.64	794.68	107.6
DMSO	2613.6	1072.04	584.931
DMSO	2581.84	1079.34	235.131
DMSO	2241.24	1440.78	434.182
DMSO	2288.91	645.704	94.4592
DMSO	195.682	387.864	93.5909
DMSO	2006.65	2049.44	164.047
DMSO	1609.55	2643.75	238.141
DMSO	2019.85	1882.49	171.466
DMSO	2247.32	995.826	133.2
LEN	2483.8	648.788	125.424
LEN	207.258	1419.57	245.829
LEN	330.302	1400.13	97.6151
LEN	156.85	1597.25	91.6596
LEN	510.25	301.75	87
LEN	208.075	411.85	71.175
LEN	229.844	1854.85	153.675
LEN	370.778	244.333	96.2778
LEN	1133.37	304.233	83.2333
LEN	51.8	283.4	116.567
LEN	2785.66	366.37	58.3836
LEN	235.659	2430.41	520.902
LEN	177.528	2784.48	533.642
LEN	1774.87	489.5	205.028
LEN	145.705	1469.83	334.852
LEN	225.063	1133.01	122.016
LEN	213.019	760.971	586.438
LEN	205.931	662.224	119.828
LEN	340.024	1450.36	301.424
LEN	497.017	1808.64	129.753
LEN	169.308	1336.14	85.1688
LEN	282.93	1140.47	113.782
LEN	196.526	1808.34	121.359
LEN	251.402	1490.68	123.128
LEN	542.156	1347.22	820.819
LEN	426.091	313.273	547.091
LEN	238.736	402.764	101.927
LEN	332.4	503.6	184.4
LEN	731.054	1043.74	554.171
LEN	194.062	1511.71	321.643
LEN	261.048	2620.14	142.529
LEN	302.139	536.833	94.1389
LEN	320.613	2992.69	173.025
LEN	330.305	872.773	110.879
LEN	278.92	270.94	81.5
LEN	338.113	1488.03	806.098
LEN	409.73	1273.42	1405.6
LEN	438.503	1254.46	905.138
