# Supplementary material for: Lenacapavir-induced capsid damage uncovers HIV-1 genomes emanating from nuclear speckles
Source: EMBO J. 2025 Dec 1;45(2):449–70. doi: 10.1038/s44318-025-00652-5 (PMC12811339; doi:10.1038/s44318-025-00652-5)
Supplement: Supplementary file 7 — Source data Fig. 2 [file 44318_2025_652_MOESM7_ESM.zip › Figure 2/2D/2D_data.xlsx]

## Sheet: Tabelle1
sample	IN_mean_intensity_BG_subtr	IF_mean_intensity_BG_subtr
DMSO CA	7877.504950495049	1509.4752475247524
DMSO CA	5903.95	1343.27
DMSO CA	4825.869565217391	1489.7391304347825
DMSO CA	3637.411764705882	3964.2
DMSO CA	3178	3513.4
DMSO CA	6000.284552845528	3677.471544715447
DMSO CA	4764.121212121212	3242.787878787879
DMSO CA	2644.62	4712
DMSO CA	3170.5	5032.5
DMSO CA	3421	3683.25
DMSO CA	3276	6587.75
DMSO CA	2703.166666666667	3778.333333333333
DMSO CA	3099.2222222222226	5414.444444444444
DMSO CA	3306.2	3951.2
DMSO CA	2712.318181818182	3718.590909090909
DMSO CA	4749.740740740741	1320.2222222222222
DMSO CA	3144.666666666667	3063.333333333333
DMSO CA	2300	6537.25
DMSO CA	3104	5126.666666666667
DMSO CA	2914.2	2241.4
DMSO CA	7251.042735042734	2238.5470085470088
DMSO CA	5345.123287671233	1931.876712328767
DMSO CA	4122.884615384615	1837.4615384615383
DMSO CA	4051.954545454545	1578.6363636363635
DMSO CA	5200.2	2271.8
DMSO CA	3902.333333333333	4736.833333333333
DMSO CA	2765.133333333333	4026.666666666667
DMSO CA	10162.596153846154	1978.0144230769229
DMSO CA	6685.773195876289	1633.4
DMSO CA	3213.111111111112	1729.2222222222222
DMSO CA	4077.4	1538.1714285714284
DMSO CA	6754.422680412372	1368.9793814432992
DMSO CA	6738.410256410256	1161.128205128205
DMSO CA	3995.6	1341.92
DMSO CA	5391.15	1225.1470588235293
DMSO CA	5967.152542372882	1206.5423728813562
DMSO CA	5203.793103448276	1436.5172413793102
DMSO CA	9820.3	2125.57
DMSO CA	3023.1000000000004	4643.6
DMSO CA	3074.178571428572	4824.964285714285
DMSO CA	2467.8	5260.4
DMSO CA	7878.56	2383.58
DMSO CA	2890.12	2542.88
DMSO CA	3499.681818181818	2326.454545454545
DMSO CA	5135.652173913043	2260.594202898551
DMSO CA	7022.3371428571445	2453.7200000000003
DMSO CA	4358.698795180723	2232.132530120481
DMSO CA	4717.350649350649	2247.272727272727
DMSO CA	3296.705882352941	2092.764705882353
DMSO CA	3611.675675675676	2054.162162162162
DMSO CA	5237.416666666667	1578.44
DMSO CA	6966.9	1786.7209302325582
DMSO CA	5617.588235294118	1935.455882352941
DMSO CA	6030.952380952381	1753.1071428571431
DMSO CA	7560.169642857143	1959.821428571429
DMSO CA	4854.65	1980.551020408164
DMSO CA	6063.377049180328	1643.655737704918
DMSO CA	7493.386792452829	1835.5471698113208
DMSO CA	4198.166666666667	1818.1666666666663
DMSO CA	3873.8	1577
DMSO CA	4175.428571428572	1505.428571428572
DMSO CA	3692.06	1554.56
DMSO CA	3391.9473684210525	1702.5789473684208
DMSO CA	4150.333333333333	1926
DMSO CA	3468.5	2166.428571428572
DMSO CA	4297	1880.2222222222224
DMSO CA	6216.48	760.845
DMSO CA	5463.660714285715	975.804
DMSO CA	5329.5	894.719
DMSO CA	5008.225806451613	1018.4193548387098
DMSO CA	6200.228571428572	1071.8428571428572
DMSO CA	4969.5	1406.15
DMSO CA	7693.457142857143	1559.6285714285714
DMSO CA	7451.56	1595.4107142857142
DMSO CA	5685.754098360656	1395.934426229508
DMSO CA	5002.5	1100.8076923076924
DMSO CA	6390.841463414634	1079.268292682927
DMSO CA	7047.200000000001	1123.4
DMSO CA	4561.666666666667	1585.25
DMSO CA	2515.333333333333	2700.333333333333
DMSO CA	1948.545454545456	2400.545454545455
DMSO CA	7546.903846153846	1687.769230769231
DMSO CA	5025.58	1674.59
DMSO CA	5970.505494505494	1854.538461538461
DMSO CA	7485.366666666669	1843.0222222222224
DMSO CA	5570.587301587301	1878.1111111111115
DMSO CA	2998.857142857143	2217
DMSO CA	3231.692307692308	2991.3076923076924
DMSO CA	3291.333333333333	2226.333333333333
DMSO CA	3214.333333333333	4169
5 nM CA	2879.6000000000004	3098.2
5 nM CA	3345	1854.3333333333333
5 nM CA	7506.336787564767	1596.7098445595857
5 nM CA	4912.4	666
5 nM CA	11027.177142857145	1828.0057142857145
5 nM CA	2550	1997.5
5 nM CA	4775.080645161291	1371.9032258064522
5 nM CA	4134.5	2527.666666666667
5 nM CA	3470.25	3226.25
5 nM CA	5938.84	988.156
5 nM CA	5477.121621621622	1805.608108108108
5 nM CA	9567.44	2041.043795620437
5 nM CA	8553.448051948051	2093.512987012987
5 nM CA	3355.56	3249.62
5 nM CA	2992.69	3240.81
5 nM CA	3020	3025.5
5 nM CA	3596.7777777777774	2693.111111111112
5 nM CA	4827.037037037037	1207.9074074074074
5 nM CA	4877.066666666667	970.6666666666664
5 nM CA	5932.948275862069	1332.6379310344828
5 nM CA	2742	2472
5 nM CA	2720.2	1743.4
5 nM CA	6068.666666666667	770.333
5 nM CA	7343.627218934913	1317.585798816568
5 nM CA	3700.3	3388.9
5 nM CA	9139.51	1665.8969696969698
5 nM CA	10015.031847133758	1740.5859872611454
5 nM CA	10056.27894736842	1704.205263157895
5 nM CA	8223.895833333334	1407.1354166666663
5 nM CA	8130.556603773584	1701.1886792452829
5 nM CA	7152.274809160306	1799.290076335878
5 nM CA	6113	1410.646153846154
5 nM CA	6219.666666666666	918
5 nM CA	3201.6000000000004	2747.1000000000004
5 nM CA	2360.2	1894.4
5 nM CA	8404.08	2074.575163398693
5 nM CA	3264.166666666667	2305.833333333333
5 nM CA	2391.333333333333	3907
5 nM CA	3768.666666666667	1807.3333333333333
5 nM CA	4497.333333333333	1924
5 nM CA	3682.166666666667	1407.6666666666663
5 nM CA	3728.492753623188	2040.9565217391305
5 nM CA	8736.62	1323.7040000000002
5 nM CA	6463.142857142857	2341.197802197802
5 nM CA	7611.051282051279	1143.769230769231
5 nM CA	5236.928571428572	1843.3333333333333
5 nM CA	3569.5714285714284	1576.936507936508
5 nM CA	5847.734848484848	991.341
5 nM CA	6691.042944785277	1046.7300613496932
5 nM CA	5987.492957746479	980.7605633802818
5 nM CA	8305.7	2071.5
5 nM CA	6359.662337662337	1041.4675324675327
5 nM CA	7088.068493150686	1083.4520547945203
5 nM CA	5345.74	1032.49
5 nM CA	5281	876.333
5 nM CA	3926.44	1202.56
5 nM CA	7353.019417475727	1181.5242718446598
5 nM CA	5497.081081081081	997.7297297297296
5 nM CA	3561.8823529411766	2263.705882352941
5 nM CA	10286.769784172662	1372.4388489208632
5 nM CA	3413.7222222222226	3714.5
5 nM CA	2778.7142857142853	4715.571428571428
5 nM CA	3112	2767
5 nM CA	6038.290322580645	1784.5806451612898
5 nM CA	5942.670454545455	1600.306818181818
5 nM CA	3932.454545454545	2261.3
5 nM CA	6070.19	1973.8450704225352
5 nM CA	4140.7	2134.4
5 nM CA	2834.833333333333	2825
5 nM CA	2067.25	2095.75
5 nM CA	3581.521739130435	4852.565217391304
5 nM CA	3000.75	2792.25
5 nM CA	3394.458333333333	4017.458333333333
5 nM CA	3641.9	4359
5 nM CA	4739.285714285715	697.7142857142858
50 nM CA	2706.75	3327.25
50 nM CA	3782.571428571429	3359.9523809523807
50 nM CA	5161.285714285715	1555.5357142857142
50 nM CA	5276.142857142857	1448.732142857143
50 nM CA	4158.841463414634	2557.6463414634154
50 nM CA	3894.327868852459	3138.89
50 nM CA	2868.1935483870966	2669.5161290322585
50 nM CA	3879.959183673469	2727.816326530612
50 nM CA	3344.7142857142853	2501.857142857143
50 nM CA	3186.304347826087	4581.260869565217
50 nM CA	2442.5	4657.333333333333
50 nM CA	2591.4666666666662	3664.466666666666
50 nM CA	2827.5	2639.75
50 nM CA	3445.787878787879	2257.242424242424
50 nM CA	2673.7142857142853	3976.142857142857
50 nM CA	6136.373626373626	1984.802197802198
50 nM CA	2587.7777777777774	4164.222222222223
50 nM CA	6386.699029126214	2107.844660194175
50 nM CA	7073.75	1988.29
50 nM CA	4845.113636363636	1937.659090909091
50 nM CA	3880.2	2168.8
50 nM CA	3134.916666666667	2737.166666666667
50 nM CA	3471.25	2288.5
50 nM CA	9731.047619047618	1862.0119047619048
50 nM CA	3129.5	1526.7142857142858
50 nM CA	11050.672727272728	1511.315151515152
50 nM CA	8489.408759124088	1662.912408759124
50 nM CA	3998.315789473684	1343.7368421052638
50 nM CA	13220.97894736842	1363.4526315789471
50 nM CA	13113.356643356645	1345.3776223776222
50 nM CA	5988.666666666667	1126.333333333333
50 nM CA	3807.571428571429	1339.457142857143
50 nM CA	4021.571428571429	1300.6190476190482
50 nM CA	3603.555555555556	1308.6111111111118
50 nM CA	4115.973684210527	1182.894736842105
50 nM CA	10053.48128342246	2544.946524064171
50 nM CA	2943.333333333333	2675.666666666667
50 nM CA	7118.854545454546	1478.3272727272729
50 nM CA	5482.915492957746	1166.5492957746478
50 nM CA	2978.3846153846152	1925.692307692308
50 nM CA	4573.2830188679245	1473.0943396226417
50 nM CA	4334.2307692307695	1490.769230769231
50 nM CA	5115.819672131148	1269.344262295082
50 nM CA	5773.293333333333	1259.6266666666666
50 nM CA	9101.982456140351	1611.8070175438602
50 nM CA	5387.476923076923	1339.7846153846158
50 nM CA	3325.142857142857	1290.142857142857
50 nM CA	8082.407407407409	1405.5185185185187
50 nM CA	2694.5333333333338	4038.666666666667
50 nM CA	3060	2848.2
50 nM CA	3507	2116.25
50 nM CA	7074.212962962964	1766.6018518518522
50 nM CA	6178.221052631579	1997.8526315789472
50 nM CA	5551.492537313433	1746.0447761194032
50 nM CA	4725.857142857143	1507.7142857142858
50 nM CA	4573.745454545455	1799.581818181818
50 nM CA	4007.285714285714	1652.8571428571431
50 nM CA	6534.171052631578	1056.4342105263158
50 nM CA	7107.35	1207.7428571428568
50 nM CA	10813.5	1213.867469879518
50 nM CA	6711.25	1197.928571428572
50 nM CA	6721.704545454546	1175.38
50 nM CA	5046.545454545455	1086.090909090909
50 nM CA	4932.684210526316	1146.7368421052638
50 nM CA	4331.510204081633	937.3061224489802
50 nM CA	4168.75	781.25
50 nM CA	9828.7	1180.0324675324678
50 nM CA	3854.666666666667	1224.3030303030305
50 nM CA	7066.915789473684	1018.3473684210526
50 nM CA	6886.200000000001	817.8000000000002
50 nM CA	2947.666666666667	4102.333333333333
50 nM CA	3441.7142857142853	4097.142857142857
50 nM CA	4458.373493975903	1572.8433734939758
50 nM CA	4951.657657657658	1592.297297297297
50 nM CA	5962.906752411575	1802.2958199356915
50 nM CA	6465.032388663967	1800.6680161943318
500 nM CA	3494.9333333333334	3780.2
500 nM CA	3693.666666666667	3956.058823529412
500 nM CA	3124.31	2882.88
500 nM CA	6474.531531531531	5144.603603603604
500 nM CA	4391.354166666667	4616.5
500 nM CA	5054.261904761905	4986.488095238095
500 nM CA	7553.8678160919535	11922.71264367816
500 nM CA	4556.14	7594.79
500 nM CA	3011.4	5545.6
500 nM CA	2819.333333333333	6853.799999999999
500 nM CA	4247.285714285715	5309.079365079365
500 nM CA	8632.816455696202	8655.886075949367
500 nM CA	6634.482456140351	6589.622807017544
500 nM CA	5982.478723404255	6906.41
500 nM CA	4890.883116883117	7325.376623376624
500 nM CA	2441.090909090909	3897.363636363636
500 nM CA	3176.772727272727	2689.227272727273
500 nM CA	5265.012195121952	9369.9
500 nM CA	3125.555555555556	4453.722222222223
500 nM CA	4842.1558441558445	6013.064935064935
500 nM CA	3641.75	7815.5
500 nM CA	3427.25	4015.31
500 nM CA	3559.1000000000004	5040.8
500 nM CA	8128.673575129536	9049.507772020725
500 nM CA	3552	2683.75
500 nM CA	6416.819548872181	7565.338345864662
500 nM CA	6949.090277777777	6345.131944444445
500 nM CA	4930.96	3766.07
500 nM CA	2979.111111111112	755.1111111111118
500 nM CA	3534.107142857143	2000.9821428571431
500 nM CA	2789.636363636364	1202.454545454545
500 nM CA	3097.4444444444443	911.4444444444443
500 nM CA	2867.75	1427.458333333333
500 nM CA	3432.75	756.5
500 nM CA	6587.38	4966.576923076923
500 nM CA	5249.565789473684	4546.868421052632
500 nM CA	2663.333333333333	3617.833333333333
500 nM CA	3247	4576.909090909091
500 nM CA	9064.655555555555	10561.833333333334
500 nM CA	3796.3066666666655	5880.746666666667
500 nM CA	3733.061224489796	6910.35
500 nM CA	6591.707692307693	8445.692307692309
500 nM CA	4924.303571428572	7796.133928571429
500 nM CA	6251.236842105263	10942.163742690058
500 nM CA	2451.5	3283
500 nM CA	9827.68	9220.070063694267
500 nM CA	11824.778325123152	11177.453201970444
500 nM CA	4525.21	8002.744000000001
500 nM CA	3321.666666666667	5267.666666666667
500 nM CA	7057.485915492958	6773.007042253521
500 nM CA	2409.333333333333	5990.333333333333
500 nM CA	2634.75	2740
500 nM CA	2368.4	3111
500 nM CA	2817.958333333333	3828.791666666667
500 nM CA	3126.7333333333336	3512.4666666666662
500 nM CA	6498.285714285714	7091.285714285714
500 nM CA	4444.1506849315065	5348.986301369863
500 nM CA	5125.56	5531.47
500 nM CA	3184.3888888888887	4015.8888888888887
500 nM CA	3135.1000000000004	4372.95
500 nM CA	3087.3529411764703	3866.411764705882
500 nM CA	4627.691176470588	6093.088235294118
500 nM CA	3337	5256.444444444444
500 nM CA	3025	3498.88
500 nM CA	2796.833333333333	3158.5
500 nM CA	3285.36	6325.24
500 nM CA	3706.25	5805.5
500 nM CA	2343	4120.6
500 nM CA	5150.349593495935	8208.943089430892
500 nM CA	3935.22	6136.25
500 nM CA	3197.25	3470
500 nM CA	5365.806451612903	8961.720430107527
500 nM CA	5095.88	8730.86
500 nM CA	3272.578947368421	8492.684210526317
500 nM CA	3150.24	6134.4
