# Supplementary material for: Lenacapavir-induced capsid damage uncovers HIV-1 genomes emanating from nuclear speckles
Source: EMBO J. 2025 Dec 1;45(2):449–70. doi: 10.1038/s44318-025-00652-5 (PMC12811339; doi:10.1038/s44318-025-00652-5)
Supplement: Supplementary file 7 — Source data Fig. 2 [file 44318_2025_652_MOESM7_ESM.zip › Figure 2/2B/2B_data.xlsx]

## Sheet: Tabelle1
sample	IN_mean_intensity_BG_subtr	normalized_intensity_IF
DMSO CPSF6	3306.05	2.0831091644572988
DMSO CPSF6	3186.837837837837	2.0287299390516766
DMSO CPSF6	2888.791666666667	2.3924450063551914
DMSO CPSF6	4085.76	2.2258243424439024
DMSO CPSF6	6797.281105990784	3.140390283299088
DMSO CPSF6	10829.855967078189	3.896327860720289
DMSO CPSF6	4356.63	2.833447187913651
DMSO CPSF6	3207.9473684210525	2.9412364459557665
DMSO CPSF6	7047.547058823529	2.409438494473614
DMSO CPSF6	10140.069364161847	2.9069
DMSO CPSF6	10945.363636363636	2.9968507137194464
DMSO CPSF6	3701.697674418605	2.2512682388452663
DMSO CPSF6	3224.7857142857147	1.4836661003884688
DMSO CPSF6	3158	1.6317328067714958
DMSO CPSF6	3987	1.15235
DMSO CPSF6	3027.159090909091	2.4643832604197846
DMSO CPSF6	2971.740740740741	2.4491150738119605
DMSO CPSF6	3083.3658536585363	2.4497377723173703
DMSO CPSF6	3404.3783783783783	2.704637443389637
DMSO CPSF6	3293.302325581395	2.8255113516299395
DMSO CPSF6	3394.7037037037044	3.1304864929992364
DMSO CPSF6	2414.833333333333	2.203617785125887
DMSO CPSF6	4652.467391304348	2.4965323948525446
DMSO CPSF6	5888.03	2.726788891457202
DMSO CPSF6	8176.331288343556	3.386628817410135
DMSO CPSF6	5701.213740458015	3.0328497475709164
DMSO CPSF6	3902.4	0.9505520635653896
DMSO CPSF6	3109.3428571428567	1.18521
DMSO CPSF6	3943.88	0.8755816043891905
DMSO CPSF6	10575.82105263158	3.5016472623690467
DMSO CPSF6	3654.285714285714	1.3162277057619538
DMSO CPSF6	3217.857142857143	1.084548673736384
DMSO CPSF6	9736.167539267017	3.273591682242716
DMSO CPSF6	7479	0.9592748086515668
DMSO CPSF6	2774.869565217391	2.438537167268092
DMSO CPSF6	2936.2666666666664	2.592868979439786
DMSO CPSF6	3215.3	2.6181912837297694
DMSO CPSF6	2627.1538461538457	2.36263
DMSO CPSF6	2765.636363636364	2.0702378479242776
DMSO CPSF6	2904.62	2.677126131401951
DMSO CPSF6	3421	1.8500956152390684
DMSO CPSF6	4659.62	0.980227
DMSO CPSF6	2986.958333333333	1.3031836998121935
DMSO CPSF6	6404.748743718594	2.913946122856784
DMSO CPSF6	6996.083832335329	3.3571479180238426
DMSO CPSF6	2403.9444444444443	1.7659276814863918
DMSO CPSF6	3135.588235294118	2.0315093758616447
DMSO CPSF6	2601.2962962962965	2.5080368353405538
DMSO CPSF6	2281.75	2.002707926991978
DMSO CPSF6	3295.8461538461543	2.304032263148578
DMSO CPSF6	8492.59	3.0956314463580923
DMSO CPSF6	6631.373333333333	2.8065186330765224
DMSO CPSF6	3801.666666666667	1.2938530255344487
DMSO CPSF6	3172.5714285714284	2.005480488118346
DMSO CPSF6	6598.6	0.8800988883057731
DMSO CPSF6	4101.777777777777	1.041011880899096
DMSO CPSF6	8381.716129032258	2.99292
DMSO CPSF6	3909.1111111111113	1.2415629654714269
DMSO CPSF6	4078.583333333333	1.933029231585334
DMSO CPSF6	2655.7857142857147	1.563726875754856
DMSO CPSF6	3573.2	1.0757179734574245
DMSO CPSF6	3250.9666666666662	2.170998737875037
DMSO CPSF6	6211.902654867257	2.230151548646732
DMSO CPSF6	3016.633802816901	1.9011663891527224
DMSO CPSF6	5078.5	0.8755229235539319
DMSO CPSF6	4680.489795918367	2.7544901368420462
DMSO CPSF6	6475.111111111111	0.9170181364147504
DMSO CPSF6	5404.25	0.904849
DMSO CPSF6	2907	1.2201441025742592
DMSO CPSF6	6597.571428571429	0.9986273067845708
DMSO CPSF6	3965.380952380952	1.2719736783933002
DMSO CPSF6	5214	1.000619970755353
DMSO CPSF6	5061.692307692308	0.9855272560270718
DMSO CPSF6	6526	0.8814948216926677
DMSO CPSF6	3579.833333333333	1.068897505031133
DMSO CPSF6	4927	0.9172561141828512
DMSO CPSF6	3247.2857142857147	1.560808647908087
DMSO CPSF6	3534.434343434344	1.9135504396585907
DMSO CPSF6	3699.4	1.1590979875184724
DMSO CPSF6	4668	1.1032129059774032
DMSO CPSF6	4727.428571428572	1.1561099798170285
DMSO CPSF6	3954.2941176470586	1.280954507480056
DMSO CPSF6	3764.357142857143	1.2182667650231076
DMSO CPSF6	6280.428571428571	0.9569717165478774
DMSO CPSF6	4073.333333333333	1.370146781486435
DMSO CPSF6	5285.4	1.3030701585997142
DMSO CPSF6	5500.624242424243	3.1929726241286507
DMSO CPSF6	6732.326241134751	3.066335554878255
DMSO CPSF6	8511.5	3.219401009042105
DMSO CPSF6	8675.03	2.764277931817697
DMSO CPSF6	5475.886178861789	2.886094396578796
DMSO CPSF6	7917.839285714286	3.312742584248089
DMSO CPSF6	4924.559523809524	3.175263477890915
DMSO CPSF6	3156.363636363636	2.4761032610026508
DMSO CPSF6	4132.834862385321	2.505599322164608
DMSO CPSF6	6568.960317460318	3.033109647486435
DMSO CPSF6	8480.43	3.1954469931979137
DMSO CPSF6	7769.385135135137	3.555935805815291
DMSO CPSF6	6309.2290076335885	2.555775237110849
DMSO CPSF6	4638.666666666667	2.791192477211667
5 nM CPSF6	2720.111111111112	2.4016545381177097
5 nM CPSF6	7524.651315789471	3.9703075048691296
5 nM CPSF6	4421.418918918919	2.8816417446693734
5 nM CPSF6	2998.720930232558	2.1646877565492995
5 nM CPSF6	4008.037735849057	2.2265983462189447
5 nM CPSF6	2382.076923076923	1.6475372412466662
5 nM CPSF6	2467.5	2.0914464776503308
5 nM CPSF6	5452.583333333333	0.9440654350791884
5 nM CPSF6	2569.333333333333	1.1516242261180494
5 nM CPSF6	5908.285714285715	0.8777352044869327
5 nM CPSF6	3111.555555555556	1.3896282941126552
5 nM CPSF6	5412.724358974359	2.4868929590090856
5 nM CPSF6	2995.5714285714284	1.2078683248749562
5 nM CPSF6	2131	1.176522118176298
5 nM CPSF6	2294.833333333333	1.1408348909042345
5 nM CPSF6	9744.746268656716	3.5166222615493483
5 nM CPSF6	2605.428571428572	1.3118325554363384
5 nM CPSF6	2269.666666666667	1.0133759189730485
5 nM CPSF6	6363	0.981537
5 nM CPSF6	4095.333333333333	1.0347436070918203
5 nM CPSF6	4292.571428571428	1.0543455568277875
5 nM CPSF6	3011.666666666667	1.2129312700970292
5 nM CPSF6	8601.939024390244	3.804285965032931
5 nM CPSF6	2959.3	1.1515346323155902
5 nM CPSF6	2244.416666666667	1.2688810165652236
5 nM CPSF6	3227.454545454545	1.054013855476467
5 nM CPSF6	8550.36	0.9338844403411912
5 nM CPSF6	6866.25	0.9372742573629476
5 nM CPSF6	4336.2	1.040125771430258
5 nM CPSF6	8931.583333333334	3.395137799325049
5 nM CPSF6	4496.169230769231	1.8867168942192167
5 nM CPSF6	3490.968253968253	1.8431045801376544
5 nM CPSF6	4210.56	2.091822341623343
5 nM CPSF6	6186.7844827586205	2.5569919904674903
5 nM CPSF6	2939.105263157895	1.6875568690427545
5 nM CPSF6	3481.75	2.0601411207178955
5 nM CPSF6	2478.8	1.425528047007917
5 nM CPSF6	2174.142857142857	1.9268688136302228
5 nM CPSF6	4176.414634146341	1.1630782948415193
5 nM CPSF6	3705.75	1.0186714842430804
5 nM CPSF6	5578.773109243697	3.479112575755513
5 nM CPSF6	2786.5	2.6338523101922746
5 nM CPSF6	9296.755434782608	3.013520996419869
5 nM CPSF6	5705.948275862069	2.350049942815685
5 nM CPSF6	5798.959183673469	2.54705
5 nM CPSF6	3429.5200000000004	1.8933355234627995
5 nM CPSF6	3272.2941176470586	1.4282636347032456
5 nM CPSF6	4088.819672131148	3.170161692535678
5 nM CPSF6	4321.021052631579	3.624950111681316
5 nM CPSF6	2370.764705882353	2.1702943661393506
5 nM CPSF6	2578	2.2804627454536086
5 nM CPSF6	4320.098765432099	2.2000828327352355
5 nM CPSF6	2458.142857142857	1.7536801927222618
5 nM CPSF6	2810.458333333333	2.032993094031301
5 nM CPSF6	2399.2941176470586	2.032360551064894
5 nM CPSF6	6826.458646616542	2.124199553545123
5 nM CPSF6	3115.4473684210525	1.6967372844948154
5 nM CPSF6	5588.258928571428	2.082981683813544
5 nM CPSF6	8517.236714975845	4.033776114237862
5 nM CPSF6	4740.810810810811	3.012209127508892
5 nM CPSF6	6086.681818181818	3.5749031839637824
5 nM CPSF6	4096.257142857143	2.2762430819319355
5 nM CPSF6	3310.083333333333	2.0756576142097054
5 nM CPSF6	3875.2	1.0355616907248355
5 nM CPSF6	2245.076923076923	1.798127580438006
5 nM CPSF6	4126.858208955224	2.749447585167406
5 nM CPSF6	3563.857142857143	1.1165442572490984
5 nM CPSF6	4630	1.0244059035099418
5 nM CPSF6	4076.671232876713	2.8285939350769134
5 nM CPSF6	4371.083333333333	2.465606685487768
5 nM CPSF6	2907.333333333333	1.4985011214540338
5 nM CPSF6	2238.333333333333	2.561943566654671
5 nM CPSF6	8056.75	3.0163512094612632
5 nM CPSF6	6525.475177304965	3.098506377564373
5 nM CPSF6	3811.597701149425	2.3977129123622425
5 nM CPSF6	3417.883720930233	1.9292948395664944
5 nM CPSF6	3628.371134020618	2.3828656971428352
5 nM CPSF6	5613.294117647059	0.9208227264628096
5 nM CPSF6	2647.318181818182	1.3402171009133403
5 nM CPSF6	4314.88	1.0795072987723755
5 nM CPSF6	3370.7037037037044	1.780024608909352
5 nM CPSF6	3805.76	2.3286883959784763
5 nM CPSF6	3371.3	2.1137604832063803
50 nM CPSF6	3917.91	2.5693058080012845
50 nM CPSF6	4338.909090909091	2.483376739355884
50 nM CPSF6	6108.685314685315	3.179237144405589
50 nM CPSF6	4664.218543046358	2.208786999002052
50 nM CPSF6	4730.097744360903	2.1205224936910168
50 nM CPSF6	5642.348837209303	2.596826299089185
50 nM CPSF6	4775.044642857143	2.612422914875096
50 nM CPSF6	3687.3846153846152	2.1691259075431173
50 nM CPSF6	2490.75	1.5229102323235466
50 nM CPSF6	2722.3846153846152	1.8489003662786871
50 nM CPSF6	4435.489795918367	2.452974155721509
50 nM CPSF6	4522.518518518518	1.2348877538622658
50 nM CPSF6	3595.75	1.1210277929380674
50 nM CPSF6	3865.285714285714	1.000484288121541
50 nM CPSF6	5721.333333333333	0.867121
50 nM CPSF6	3397.25	2.7176209413064463
50 nM CPSF6	5915.11	2.8591162043875493
50 nM CPSF6	3757.5428571428574	2.54035
50 nM CPSF6	3879.978260869565	2.640952929112064
50 nM CPSF6	3995	0.9356723141630948
50 nM CPSF6	8743.450292397662	3.0502874948138823
50 nM CPSF6	2817.815789473684	1.812317420882143
50 nM CPSF6	3102.592592592592	2.3026682648175223
50 nM CPSF6	3148	1.54849
50 nM CPSF6	2885.057971014493	1.951800781441469
50 nM CPSF6	2722.166666666667	1.2152317250864366
50 nM CPSF6	4522	0.9437350209105488
50 nM CPSF6	3161	1.0959685728336686
50 nM CPSF6	2829.666666666667	1.3093992357479194
50 nM CPSF6	3386.666666666667	1.5622390018740009
50 nM CPSF6	3289.75	2.25994
50 nM CPSF6	2286.7692307692314	1.538087650194416
50 nM CPSF6	5350.266666666666	0.8864608905037258
50 nM CPSF6	4734.0327868852455	2.0201427185731475
50 nM CPSF6	3910.315068493151	2.240224698830537
50 nM CPSF6	2662.81	1.808173581384812
50 nM CPSF6	4672.354838709677	3.066039490574149
50 nM CPSF6	7210.784431137725	4.294733685794651
50 nM CPSF6	3237.190476190476	2.746618386617456
50 nM CPSF6	3162.2931034482763	2.15486
50 nM CPSF6	4686.363636363636	2.6123325675971603
50 nM CPSF6	3009.5	1.840273070773587
50 nM CPSF6	3199.1315789473683	2.130077935365989
50 nM CPSF6	2987.1578947368425	2.024620072063034
50 nM CPSF6	3033.5	1.9384196572120072
50 nM CPSF6	4542.455882352941	2.263229959449167
50 nM CPSF6	3354.6470588235297	2.1860412863915064
50 nM CPSF6	2652.5714285714284	2.055780035936016
50 nM CPSF6	3257.5	1.6303100285694991
50 nM CPSF6	6119	0.7785485117531332
50 nM CPSF6	8556.4	3.563
50 nM CPSF6	2711.210526315789	1.9022155147691304
50 nM CPSF6	4043	1.0137508515122575
50 nM CPSF6	5280.777777777777	0.9076271275412532
50 nM CPSF6	2949	1.8119694086292613
50 nM CPSF6	3672.911111111112	2.440108846494689
50 nM CPSF6	3074.424242424242	2.595235631638283
50 nM CPSF6	2637.454545454545	1.5479885246949252
50 nM CPSF6	3487.649122807017	2.0564651269241923
50 nM CPSF6	4439.313953488372	2.4533259125652283
50 nM CPSF6	6051.141732283465	2.407570149083753
50 nM CPSF6	5380.59	2.5368346826978225
50 nM CPSF6	5692.464285714285	2.6545935244446346
50 nM CPSF6	2764.6000000000004	1.7918069988568066
50 nM CPSF6	6249.823943661972	1.8472457169054115
50 nM CPSF6	11171.036529680365	2.216561866429368
50 nM CPSF6	2296	1.474391296272883
50 nM CPSF6	3552.745098039216	2.036428632272877
50 nM CPSF6	9899.09	2.441841122974409
50 nM CPSF6	5443.202247191011	2.2395235022695137
50 nM CPSF6	5858.683168316832	2.149694163704868
50 nM CPSF6	11233.389423076924	2.65605
50 nM CPSF6	3740.609756097561	1.6419195839654257
50 nM CPSF6	4446.888888888889	0.9832767356887446
50 nM CPSF6	3901.25	0.9061138723237406
50 nM CPSF6	3363.911764705882	2.056334171280082
50 nM CPSF6	3715.411764705882	1.855595674905324
50 nM CPSF6	3988.273809523809	2.362542036247041
50 nM CPSF6	3183.877551020408	2.154882488800884
50 nM CPSF6	3500.759259259259	1.9603776987206136
50 nM CPSF6	4326.077777777778	2.25655
50 nM CPSF6	3581.1403508771928	2.021192476043332
500 nM CPSF6	3071.111111111112	1.0480548904254754
500 nM CPSF6	4770.418803418804	1.3078622189491007
500 nM CPSF6	3031.9	1.4502452357369002
500 nM CPSF6	3859.4705882352937	1.3773476567534395
500 nM CPSF6	7541.630434782608	1.1628559378572338
500 nM CPSF6	4605.88	0.9025185348802436
500 nM CPSF6	5045.637931034483	1.22041
500 nM CPSF6	4988.885714285714	0.983442
500 nM CPSF6	4354.692307692308	1.16192
500 nM CPSF6	5721.85	1.1646363976356993
500 nM CPSF6	4884	0.8201935966464973
500 nM CPSF6	4395.428571428572	1.030828238415094
500 nM CPSF6	5253.214285714285	0.7800843819807215
500 nM CPSF6	4460.666666666667	0.8410515619974914
500 nM CPSF6	4377	0.7970926296997223
500 nM CPSF6	6440.666666666666	0.7863642294518312
500 nM CPSF6	3170.076923076923	1.3442368102316156
500 nM CPSF6	10315.472222222224	1.3422076895601414
500 nM CPSF6	4256.2	1.1912061110405647
500 nM CPSF6	4324.913043478261	0.8443645685400397
500 nM CPSF6	4092	0.9470313275835212
500 nM CPSF6	3936.0975609756097	1.1885376694886904
500 nM CPSF6	2846.9411764705883	1.0855975975725722
500 nM CPSF6	4735.169811320755	1.1254512276302893
500 nM CPSF6	6133.581395348837	1.0585687574826104
500 nM CPSF6	4178.25	1.0479171257516988
500 nM CPSF6	4893.44	1.0413356648303964
500 nM CPSF6	3970.666666666667	1.1502385553979952
500 nM CPSF6	3332.421052631579	1.1625616023159968
500 nM CPSF6	3601	1.160701176566305
500 nM CPSF6	3776.823529411765	1.3693209007808065
500 nM CPSF6	5720.63	1.1463987390313066
500 nM CPSF6	7964.84	1.097647103849221
500 nM CPSF6	5347.876712328767	1.4413776732186128
500 nM CPSF6	4493.1612903225805	1.016633642341405
500 nM CPSF6	3591.4	1.1484968012898624
500 nM CPSF6	7269.701754385966	1.1699093810978145
500 nM CPSF6	4594	1.0519479184186304
500 nM CPSF6	4221.666666666667	1.022432374045383
500 nM CPSF6	3062.727272727273	1.1714597788376149
500 nM CPSF6	8721.763440860215	1.2284838559810358
500 nM CPSF6	4611.142857142857	1.047598285105445
500 nM CPSF6	7686.210084033612	1.266786543718714
500 nM CPSF6	5850.6	1.1084193717823303
500 nM CPSF6	3693.2758620689656	1.2415834226530542
500 nM CPSF6	4215.522727272727	1.3185894834818603
500 nM CPSF6	3871.393939393939	1.278824953310411
500 nM CPSF6	9367.014492753624	1.2064180757099732
500 nM CPSF6	7057.093525179856	1.3742141905882077
500 nM CPSF6	9344.359154929578	1.2575094478800226
500 nM CPSF6	4450	0.7017729029383241
500 nM CPSF6	3791.666666666667	1.3480583774024122
500 nM CPSF6	2620.25	0.9531315947086269
500 nM CPSF6	3509.575757575758	1.1670551330042251
500 nM CPSF6	2999.2857142857147	1.2519389398452374
500 nM CPSF6	13515.066666666668	1.3489875316980036
500 nM CPSF6	5041.390243902439	0.9429627574996045
500 nM CPSF6	5456.478260869565	1.267036120370884
500 nM CPSF6	4434.72	0.9704767061073164
500 nM CPSF6	8686.543307086617	1.1662163992108858
500 nM CPSF6	5897.725806451613	1.2083724457028269
500 nM CPSF6	6096.658536585366	1.1897561793704774
500 nM CPSF6	4509.8	1.2062617464950398
500 nM CPSF6	7826.296610169493	1.1108520924737215
500 nM CPSF6	5090.025641025641	1.018722145065117
500 nM CPSF6	5574.529411764706	1.0776304970197403
500 nM CPSF6	3277.666666666667	1.1547539603300645
500 nM CPSF6	4238.888888888889	0.962042
500 nM CPSF6	5740.5	0.8262729302138196
500 nM CPSF6	3657	1.010109432316981
500 nM CPSF6	5406.714285714285	0.8741635742394099
500 nM CPSF6	5316.235294117647	0.893324
500 nM CPSF6	4619.75	0.96985
500 nM CPSF6	6924.769230769231	1.0482037427409523
500 nM CPSF6	6116.4	1.0039362693268188
500 nM CPSF6	6371.666666666666	1.1360947492255289
500 nM CPSF6	5332.333333333333	0.8312727711405081
500 nM CPSF6	12136.906832298137	1.2267345024208574
500 nM CPSF6	4614.94	0.9900769790371252
500 nM CPSF6	10198.537190082645	1.1770453862233434
500 nM CPSF6	9248.505376344086	1.111681315159539
500 nM CPSF6	8322.16	1.131318451748903
500 nM CPSF6	4636.8	1.1405710637322886
500 nM CPSF6	9397.214876033058	1.2406792622385072
500 nM CPSF6	4658.12	1.207656034012934
