# Supplementary material for: Lenacapavir-induced capsid damage uncovers HIV-1 genomes emanating from nuclear speckles
Source: EMBO J. 2025 Dec 1;45(2):449–70. doi: 10.1038/s44318-025-00652-5 (PMC12811339; doi:10.1038/s44318-025-00652-5)
Supplement: Supplementary file 8 — Source data Fig. 3 [file 44318_2025_652_MOESM8_ESM.zip]

Archive with 27 entries (18 files):
- Figure 3/
- Figure 3/3E/
- Figure 3/3B/
- Figure 3/3C/
- Figure 3/3D/
- Figure 3/.DS_Store
- __MACOSX/Figure 3/._.DS_Store
- Figure 3/3H/
- Figure 3/3A/
- Figure 3/3F/
- Figure 3/3G/
- Figure 3/3E/3E_c1_LMNB1_c2_eGFP-OR3_c3_IN-SNAP.tif
- __MACOSX/Figure 3/3E/._3E_c1_LMNB1_c2_eGFP-OR3_c3_IN-SNAP.tif
- Figure 3/3B/3B_c1_LMNB1_c2_eGFP-OR3_c3_IN-SNAP_c4_CA.tif
- __MACOSX/Figure 3/3B/._3B_c1_LMNB1_c2_eGFP-OR3_c3_IN-SNAP_c4_CA.tif
- Figure 3/3C/3C_data.xls
- __MACOSX/Figure 3/3C/._3C_data.xls
- Figure 3/3D/3D_data.xls
- __MACOSX/Figure 3/3D/._3D_data.xls
- Figure 3/3H/3H_data.xlsx
- __MACOSX/Figure 3/3H/._3H_data.xlsx
- Figure 3/3A/3A_c1_LMNB1_c2_eGFP-OR3_c3_IN-SNAP.tif
- __MACOSX/Figure 3/3A/._3A_c1_LMNB1_c2_eGFP-OR3_c3_IN-SNAP.tif
- Figure 3/3F/3F_data.xlsx
- __MACOSX/Figure 3/3F/._3F_data.xlsx
- Figure 3/3G/3G_c1_LMNB1_c2_eGFP-OR3_c3_IN-SNAP.tif
- __MACOSX/Figure 3/3G/._3G_c1_LMNB1_c2_eGFP-OR3_c3_IN-SNAP.tif
