# Supplementary material for: Lenacapavir-induced capsid damage uncovers HIV-1 genomes emanating from nuclear speckles
Source: EMBO J. 2025 Dec 1;45(2):449–70. doi: 10.1038/s44318-025-00652-5 (PMC12811339; doi:10.1038/s44318-025-00652-5)
Supplement: Supplementary file 8 — Source data Fig. 3 [file 44318_2025_652_MOESM8_ESM.zip › Figure 3/3C/3C_data.xls]

## Sheet: Sheet1
DMSO	PF74
4	22
1	23
0	23
2	13
6	8
18	25
7	7
4	9
5	6
9	10
3	13
5	15
31	5
4	16
4	32
2	12
2	18
0	0
1	25
9	5
