# Supplementary material for: Lenacapavir-induced capsid damage uncovers HIV-1 genomes emanating from nuclear speckles
Source: EMBO J. 2025 Dec 1;45(2):449–70. doi: 10.1038/s44318-025-00652-5 (PMC12811339; doi:10.1038/s44318-025-00652-5)
Supplement: Supplementary file 8 — Source data Fig. 3 [file 44318_2025_652_MOESM8_ESM.zip › Figure 3/3D/3D_data.xls]

## Sheet: Sheet1
DMSO	PF74
0.5	0.681818
0	0.695652
	0.826087
0.5	0.692308
0	0.75
0.111111	0.6
0.285714	0.714286
0.75	0.777778
0	0.666667
0.222222	0.8
0.666667	0.846154
0.2	0.666667
0.0322581	0.2
0	0.75
0.5	0.65625
0	0.916667
0.5	0.222222
0	0.56
0.222222	0.8
