# Supplementary material for: Lenacapavir-induced capsid damage uncovers HIV-1 genomes emanating from nuclear speckles
Source: EMBO J. 2025 Dec 1;45(2):449–70. doi: 10.1038/s44318-025-00652-5 (PMC12811339; doi:10.1038/s44318-025-00652-5)
Supplement: Supplementary file 8 — Source data Fig. 3 [file 44318_2025_652_MOESM8_ESM.zip › Figure 3/3H/3H_data.xlsx]

## Sheet: Tabelle1
time	OR-IN	OR-OR	distance
0	-0.399764	0.452175	907.468
3	-0.352211	0.338697	883.962
6	-0.319611	0.576099	1009.52
9	-0.298373	0.480465	838.365
12	-0.33144	0.431742	912.305
15	-0.250294	0.576745	961.363
18	0.628698	0.595104	296.618
21	0.357597	0.691844	417.626
24	0.943858	0.851726	180.061
27	0.97594	0.70365	4.70408
30	0.754178	0.80549	227.162
33	0.93066	0.88156	92.3745
36	0.888252	0.809751	53.666
39	0.771114	0.712584	235.919
42	0.796689	0.772884	133.384
45	0.843286	0.657307	133.731
48	1	0.672975	12.8334
51	0.766132	0.734865	153.637
54	0.51201	0.727168	312.54
57	0.504459	0.836209	341.809
60	0.613091	0.690092	326.065
