# Supplementary material for: Lenacapavir-induced capsid damage uncovers HIV-1 genomes emanating from nuclear speckles
Source: EMBO J. 2025 Dec 1;45(2):449–70. doi: 10.1038/s44318-025-00652-5 (PMC12811339; doi:10.1038/s44318-025-00652-5)
Supplement: Supplementary file 8 — Source data Fig. 3 [file 44318_2025_652_MOESM8_ESM.zip › Figure 3/3F/3F_data.xlsx]

## Sheet: Tabelle1
time	OR3 1	OR3 2	OR3 3	IN 1	IN 2	IN 3
0	0.0766136	-0.0881909	-0.239167	0.953896	0.76786	0.785828
3	0.0310073	-0.134468	-0.171419	0.818388	0.422258	0.803088
6	0.0449189	-0.0883516	-0.114422	0.935447	0.845351	0.885416
9	0.0981157	-0.112146	-0.0956102	1	0.883131	0.88959
12	0.449032	-0.0406314	0.000995507	0.810036	1	1
15	0.613175	0.407106	0.511193	0.686562	0.951314	0.677918
18	0.316224	0.49298	0.683731	0.806457	0.901728	0.707639
21	0.311297	0.490636	0.672087	0.869595	0.866462	0.724538
24	1	0.249755	0.584935	0.815743	0.8748	0.704579
27	0.590989	0.762986	0.648754	0.70132	0.859839	0.749501
30	0.862023	0.694765	0.731831	0.695301	0.779714	0.799233
33	0.62738	0.591248	0.680957	0.592026	0.805143	0.639165
36	0.655943	0.352071	0.600075	0.598396	0.733254	0.639711
39	0.825719	0.440627	1	0.641336	0.701094	0.736845
42	0.795888	0.283994	0.731693	0.639483	0.751191	0.633531
45	0.568693	0.491582	0.266245	0.621074	0.791007	0.604358
48	0.666257	0.493751	0.747907	0.677608	0.787588	0.64178
51	0.585655	0.546486	0.537131	0.573988	0.845357	0.580497
54	0.817457	0.299092	0.64876	0.692499	0.672747	0.633118
57	0.6284	0.499918	0.657947	0.603918	0.702692	0.618896
60	0.44302	0.420246	0.381305	0.549043	0.800101	0.607277
