# Supplementary material for: Lenacapavir-induced capsid damage uncovers HIV-1 genomes emanating from nuclear speckles
Source: EMBO J. 2025 Dec 1;45(2):449–70. doi: 10.1038/s44318-025-00652-5 (PMC12811339; doi:10.1038/s44318-025-00652-5)
Supplement: Supplementary file 9 — Source data Fig. 4 [file 44318_2025_652_MOESM9_ESM.zip]

Archive with 24 entries (16 files):
- Figure 4/
- Figure 4/.DS_Store
- __MACOSX/Figure 4/._.DS_Store
- Figure 4/4E/
- Figure 4/4B/
- Figure 4/4C/
- Figure 4/4D/
- Figure 4/4A/
- Figure 4/4F/
- Figure 4/4G/
- Figure 4/4E/4E_data.xlsx
- __MACOSX/Figure 4/4E/._4E_data.xlsx
- Figure 4/4B/4B_c1_IN-eGFP_c2_mScarlet-OR3.tif
- __MACOSX/Figure 4/4B/._4B_c1_IN-eGFP_c2_mScarlet-OR3.tif
- Figure 4/4C/4C_c1_IN-eGFP_c2_mScarlet-OR3.tif
- __MACOSX/Figure 4/4C/._4C_c1_IN-eGFP_c2_mScarlet-OR3.tif
- Figure 4/4D/4D_data.xlsx
- __MACOSX/Figure 4/4D/._4D_data.xlsx
- Figure 4/4A/4A_c1_IN-eGFP_c2_mScarlet-OR3.tif
- __MACOSX/Figure 4/4A/._4A_c1_IN-eGFP_c2_mScarlet-OR3.tif
- Figure 4/4F/4F_data.xlsx
- __MACOSX/Figure 4/4F/._4F_data.xlsx
- Figure 4/4G/4G_data.xlsx
- __MACOSX/Figure 4/4G/._4G_data.xlsx
