# Supplementary material for: Lenacapavir-induced capsid damage uncovers HIV-1 genomes emanating from nuclear speckles
Source: EMBO J. 2025 Dec 1;45(2):449–70. doi: 10.1038/s44318-025-00652-5 (PMC12811339; doi:10.1038/s44318-025-00652-5)
Supplement: Supplementary file 9 — Source data Fig. 4 [file 44318_2025_652_MOESM9_ESM.zip › Figure 4/4E/4E_data.xlsx]

## Sheet: Tabelle1
DMSO	minus EFV	plus EFV
0.0588235	0.647059	0.5
0.0952381	0.6875	0.47619
0.0769231	0.785714	0.735294
0.25	0.473684	0.6
0.222222	0.628571	0.393939
1	0.619048	0.458333
0	0.705882	0.8125
0.0416667	0.666667	0.888889
0.214286	0.466667	0.466667
0.1	0.357143	0.428571
0	0.411765	0.53125
0	0.277778	0.52
0.5	0.52381	0.52381
0.571429	0.5	0.5
0	0.434783	0.304348
0.333333	0.473684	0.5
0.142857	0.68	0.214286
0.0666667	0.352941	0.541667
0.75	0.714286	0.684211
0	0.631579	0.826087
