# Supplementary material for: Lenacapavir-induced capsid damage uncovers HIV-1 genomes emanating from nuclear speckles
Source: EMBO J. 2025 Dec 1;45(2):449–70. doi: 10.1038/s44318-025-00652-5 (PMC12811339; doi:10.1038/s44318-025-00652-5)
Supplement: Supplementary file 9 — Source data Fig. 4 [file 44318_2025_652_MOESM9_ESM.zip › Figure 4/4D/4D_data.xlsx]

## Sheet: Tabelle1
DMSO	minus EFV	plus EFV
17	17	30
21	16	21
13	28	34
12	19	20
18	35	33
1	21	24
4	17	16
24	21	9
14	30	15
10	14	14
15	17	32
0	18	25
2	21	21
7	20	30
5	23	23
3	19	16
7	25	14
15	17	24
4	7	19
12	19	23
