# Supplementary material for: Lenacapavir-induced capsid damage uncovers HIV-1 genomes emanating from nuclear speckles
Source: EMBO J. 2025 Dec 1;45(2):449–70. doi: 10.1038/s44318-025-00652-5 (PMC12811339; doi:10.1038/s44318-025-00652-5)
Supplement: Supplementary file 9 — Source data Fig. 4 [file 44318_2025_652_MOESM9_ESM.zip › Figure 4/4G/4G_data.xlsx]

## Sheet: Sheet1
Mock	DMSO + EFV 1h	LEN + EFV 1h	DMSO + EFV 4h	LEN + EFV 4h
0.00115237	1	1.4269	1	1.30568
1.2341e-06	1	2.29376	1	2.60352
6.9093e-05	1	1.78117	1	1.64442
