# Supplementary material for: Lenacapavir-induced capsid damage uncovers HIV-1 genomes emanating from nuclear speckles
Source: EMBO J. 2025 Dec 1;45(2):449–70. doi: 10.1038/s44318-025-00652-5 (PMC12811339; doi:10.1038/s44318-025-00652-5)
Supplement: Supplementary file 10 — Source data Fig. 5 [file 44318_2025_652_MOESM10_ESM.zip]

Archive with 1,320 entries (1,309 files):
- Figure 5/
- __MACOSX/._Figure 5
- Figure 5/5A/
- Figure 5/.DS_Store
- __MACOSX/Figure 5/._.DS_Store
- Figure 5/5C/
- Figure 5/5D/
- Figure 5/5B/
- Figure 5/5A/5A_ETii.tif
- __MACOSX/Figure 5/5A/._5A_ETii.tif
- Figure 5/5A/.DS_Store
- __MACOSX/Figure 5/5A/._.DS_Store
- Figure 5/5A/5A_overview.tif
- __MACOSX/Figure 5/5A/._5A_overview.tif
- Figure 5/5A/5A_ETi.tif
- __MACOSX/Figure 5/5A/._5A_ETi.tif
- Figure 5/5A/5A_ETi_stack/
- __MACOSX/Figure 5/5A/._5A_ETi_stack
- Figure 5/5A/5A_ETii_stack/
- __MACOSX/Figure 5/5A/._5A_ETii_stack
- Figure 5/5C/.DS_Store
- __MACOSX/Figure 5/5C/._.DS_Store
- Figure 5/5C/5C_ETi_stack/
- __MACOSX/Figure 5/5C/._5C_ETi_stack
- Figure 5/5C/5C_ETii_stack/
- __MACOSX/Figure 5/5C/._5C_ETii_stack
- Figure 5/5C/5C_ETii.tif
- __MACOSX/Figure 5/5C/._5C_ETii.tif
- Figure 5/5C/5C_overview.png
- __MACOSX/Figure 5/5C/._5C_overview.png
- Figure 5/5C/5C_ETi.tif
- __MACOSX/Figure 5/5C/._5C_ETi.tif
- Figure 5/5D/5D.tif
- __MACOSX/Figure 5/5D/._5D.tif
- Figure 5/5B/.DS_Store
- __MACOSX/Figure 5/5B/._.DS_Store
- Figure 5/5B/5B_ETii_stack/
- __MACOSX/Figure 5/5B/._5B_ETii_stack
- Figure 5/5B/5B_ETi_stack/
- __MACOSX/Figure 5/5B/._5B_ETi_stack
- Figure 5/5B/5B_overview.tif
- __MACOSX/Figure 5/5B/._5B_overview.tif
- Figure 5/5B/5B_ETii.tif
- __MACOSX/Figure 5/5B/._5B_ETii.tif
- Figure 5/5B/5B_ETi.tif
- __MACOSX/Figure 5/5B/._5B_ETi.tif
- Figure 5/5A/5A_ETi_stack/modv0329.jpg
- __MACOSX/Figure 5/5A/5A_ETi_stack/._modv0329.jpg
- Figure 5/5A/5A_ETi_stack/modv0301.jpg
- __MACOSX/Figure 5/5A/5A_ETi_stack/._modv0301.jpg
- Figure 5/5A/5A_ETi_stack/modv0315.jpg
- __MACOSX/Figure 5/5A/5A_ETi_stack/._modv0315.jpg
- Figure 5/5A/5A_ETi_stack/modv0249.jpg
- __MACOSX/Figure 5/5A/5A_ETi_stack/._modv0249.jpg
- Figure 5/5A/5A_ETi_stack/modv0275.jpg
- __MACOSX/Figure 5/5A/5A_ETi_stack/._modv0275.jpg
- Figure 5/5A/5A_ETi_stack/modv0261.jpg
- __MACOSX/Figure 5/5A/5A_ETi_stack/._modv0261.jpg
- Figure 5/5A/5A_ETi_stack/modv0260.jpg
- __MACOSX/Figure 5/5A/5A_ETi_stack/._modv0260.jpg
- Figure 5/5A/5A_ETi_stack/modv0274.jpg
- __MACOSX/Figure 5/5A/5A_ETi_stack/._modv0274.jpg
- Figure 5/5A/5A_ETi_stack/modv0248.jpg
- __MACOSX/Figure 5/5A/5A_ETi_stack/._modv0248.jpg
- Figure 5/5A/5A_ETi_stack/modv0314.jpg
- __MACOSX/Figure 5/5A/5A_ETi_stack/._modv0314.jpg
- Figure 5/5A/5A_ETi_stack/modv0300.jpg
- __MACOSX/Figure 5/5A/5A_ETi_stack/._modv0300.jpg
- Figure 5/5A/5A_ETi_stack/modv0328.jpg
- __MACOSX/Figure 5/5A/5A_ETi_stack/._modv0328.jpg
- Figure 5/5A/5A_ETi_stack/modv0316.jpg
- __MACOSX/Figure 5/5A/5A_ETi_stack/._modv0316.jpg
- Figure 5/5A/5A_ETi_stack/modv0302.jpg
- __MACOSX/Figure 5/5A/5A_ETi_stack/._modv0302.jpg
- Figure 5/5A/5A_ETi_stack/modv0289.jpg
- __MACOSX/Figure 5/5A/5A_ETi_stack/._modv0289.jpg
- Figure 5/5A/5A_ETi_stack/modv0262.jpg
- __MACOSX/Figure 5/5A/5A_ETi_stack/._modv0262.jpg
- Figure 5/5A/5A_ETi_stack/modv0276.jpg
- __MACOSX/Figure 5/5A/5A_ETi_stack/._modv0276.jpg
- Figure 5/5A/5A_ETi_stack/modv0277.jpg
- __MACOSX/Figure 5/5A/5A_ETi_stack/._modv0277.jpg
- Figure 5/5A/5A_ETi_stack/modv0263.jpg
- __MACOSX/Figure 5/5A/5A_ETi_stack/._modv0263.jpg
- Figure 5/5A/5A_ETi_stack/modv0288.jpg
- __MACOSX/Figure 5/5A/5A_ETi_stack/._modv0288.jpg
- Figure 5/5A/5A_ETi_stack/modv0303.jpg
- __MACOSX/Figure 5/5A/5A_ETi_stack/._modv0303.jpg
- Figure 5/5A/5A_ETi_stack/modv0317.jpg
- __MACOSX/Figure 5/5A/5A_ETi_stack/._modv0317.jpg
- Figure 5/5A/5A_ETi_stack/modv0313.jpg
- __MACOSX/Figure 5/5A/5A_ETi_stack/._modv0313.jpg
- Figure 5/5A/5A_ETi_stack/modv0307.jpg
- __MACOSX/Figure 5/5A/5A_ETi_stack/._modv0307.jpg
- Figure 5/5A/5A_ETi_stack/modv0298.jpg
- __MACOSX/Figure 5/5A/5A_ETi_stack/._modv0298.jpg
- Figure 5/5A/5A_ETi_stack/modv0267.jpg
- __MACOSX/Figure 5/5A/5A_ETi_stack/._modv0267.jpg
- Figure 5/5A/5A_ETi_stack/modv0273.jpg
- __MACOSX/Figure 5/5A/5A_ETi_stack/._modv0273.jpg
- Figure 5/5A/5A_ETi_stack/modv0272.jpg
- __MACOSX/Figure 5/5A/5A_ETi_stack/._modv0272.jpg
- Figure 5/5A/5A_ETi_stack/modv0266.jpg
- __MACOSX/Figure 5/5A/5A_ETi_stack/._modv0266.jpg
- Figure 5/5A/5A_ETi_stack/modv0299.jpg
- __MACOSX/Figure 5/5A/5A_ETi_stack/._modv0299.jpg
- Figure 5/5A/5A_ETi_stack/modv0306.jpg
- __MACOSX/Figure 5/5A/5A_ETi_stack/._modv0306.jpg
- Figure 5/5A/5A_ETi_stack/modv0312.jpg
- __MACOSX/Figure 5/5A/5A_ETi_stack/._modv0312.jpg
- Figure 5/5A/5A_ETi_stack/modv0304.jpg
- __MACOSX/Figure 5/5A/5A_ETi_stack/._modv0304.jpg
- Figure 5/5A/5A_ETi_stack/modv0310.jpg
- __MACOSX/Figure 5/5A/5A_ETi_stack/._modv0310.jpg
- Figure 5/5A/5A_ETi_stack/modv0338.jpg
- __MACOSX/Figure 5/5A/5A_ETi_stack/._modv0338.jpg
- Figure 5/5A/5A_ETi_stack/modv0270.jpg
- __MACOSX/Figure 5/5A/5A_ETi_stack/._modv0270.jpg
- Figure 5/5A/5A_ETi_stack/modv0264.jpg
- __MACOSX/Figure 5/5A/5A_ETi_stack/._modv0264.jpg
- Figure 5/5A/5A_ETi_stack/modv0258.jpg
- __MACOSX/Figure 5/5A/5A_ETi_stack/._modv0258.jpg
- Figure 5/5A/5A_ETi_stack/modv0259.jpg
- __MACOSX/Figure 5/5A/5A_ETi_stack/._modv0259.jpg
- Figure 5/5A/5A_ETi_stack/modv0265.jpg
- __MACOSX/Figure 5/5A/5A_ETi_stack/._modv0265.jpg
- Figure 5/5A/5A_ETi_stack/modv0271.jpg
- __MACOSX/Figure 5/5A/5A_ETi_stack/._modv0271.jpg
- Figure 5/5A/5A_ETi_stack/modv0339.jpg
- __MACOSX/Figure 5/5A/5A_ETi_stack/._modv0339.jpg
- Figure 5/5A/5A_ETi_stack/modv0311.jpg
- __MACOSX/Figure 5/5A/5A_ETi_stack/._modv0311.jpg
- Figure 5/5A/5A_ETi_stack/modv0305.jpg
- __MACOSX/Figure 5/5A/5A_ETi_stack/._modv0305.jpg
- Figure 5/5A/5A_ETi_stack/modv0216.jpg
- __MACOSX/Figure 5/5A/5A_ETi_stack/._modv0216.jpg
- Figure 5/5A/5A_ETi_stack/modv0217.jpg
- __MACOSX/Figure 5/5A/5A_ETi_stack/._modv0217.jpg
- Figure 5/5A/5A_ETi_stack/modv0349.jpg
- __MACOSX/Figure 5/5A/5A_ETi_stack/._modv0349.jpg
- Figure 5/5A/5A_ETi_stack/modv0229.jpg
- __MACOSX/Figure 5/5A/5A_ETi_stack/._modv0229.jpg
- Figure 5/5A/5A_ETi_stack/modv0215.jpg
- __MACOSX/Figure 5/5A/5A_ETi_stack/._modv0215.jpg
- Figure 5/5A/5A_ETi_stack/modv0214.jpg
- __MACOSX/Figure 5/5A/5A_ETi_stack/._modv0214.jpg
- Figure 5/5A/5A_ETi_stack/modv0228.jpg
- __MACOSX/Figure 5/5A/5A_ETi_stack/._modv0228.jpg
- Figure 5/5A/5A_ETi_stack/modv0348.jpg
- __MACOSX/Figure 5/5A/5A_ETi_stack/._modv0348.jpg
- Figure 5/5A/5A_ETi_stack/modv0238.jpg
- __MACOSX/Figure 5/5A/5A_ETi_stack/._modv0238.jpg
- Figure 5/5A/5A_ETi_stack/modv0239.jpg
- __MACOSX/Figure 5/5A/5A_ETi_stack/._modv0239.jpg
- Figure 5/5A/5A_ETi_stack/modv0211.jpg
- __MACOSX/Figure 5/5A/5A_ETi_stack/._modv0211.jpg
- Figure 5/5A/5A_ETi_stack/modv0213.jpg
- __MACOSX/Figure 5/5A/5A_ETi_stack/._modv0213.jpg
- Figure 5/5A/5A_ETi_stack/modv0212.jpg
- __MACOSX/Figure 5/5A/5A_ETi_stack/._modv0212.jpg
- Figure 5/5A/5A_ETi_stack/modv0343.jpg
- __MACOSX/Figure 5/5A/5A_ETi_stack/._modv0343.jpg
- Figure 5/5A/5A_ETi_stack/modv0237.jpg
- __MACOSX/Figure 5/5A/5A_ETi_stack/._modv0237.jpg
- Figure 5/5A/5A_ETi_stack/modv0223.jpg
- __MACOSX/Figure 5/5A/5A_ETi_stack/._modv0223.jpg
- Figure 5/5A/5A_ETi_stack/modv0222.jpg
- __MACOSX/Figure 5/5A/5A_ETi_stack/._modv0222.jpg
- Figure 5/5A/5A_ETi_stack/modv0236.jpg
- __MACOSX/Figure 5/5A/5A_ETi_stack/._modv0236.jpg
- Figure 5/5A/5A_ETi_stack/modv0342.jpg
- __MACOSX/Figure 5/5A/5A_ETi_stack/._modv0342.jpg
- Figure 5/5A/5A_ETi_stack/modv0340.jpg
- __MACOSX/Figure 5/5A/5A_ETi_stack/._modv0340.jpg
- Figure 5/5A/5A_ETi_stack/modv0220.jpg
- __MACOSX/Figure 5/5A/5A_ETi_stack/._modv0220.jpg
- Figure 5/5A/5A_ETi_stack/modv0234.jpg
- __MACOSX/Figure 5/5A/5A_ETi_stack/._modv0234.jpg
- Figure 5/5A/5A_ETi_stack/modv0235.jpg
- __MACOSX/Figure 5/5A/5A_ETi_stack/._modv0235.jpg
- Figure 5/5A/5A_ETi_stack/modv0221.jpg
- __MACOSX/Figure 5/5A/5A_ETi_stack/._modv0221.jpg
- Figure 5/5A/5A_ETi_stack/modv0341.jpg
- __MACOSX/Figure 5/5A/5A_ETi_stack/._modv0341.jpg
- Figure 5/5A/5A_ETi_stack/modv0345.jpg
- __MACOSX/Figure 5/5A/5A_ETi_stack/._modv0345.jpg
- Figure 5/5A/5A_ETi_stack/modv0225.jpg
- __MACOSX/Figure 5/5A/5A_ETi_stack/._modv0225.jpg
- Figure 5/5A/5A_ETi_stack/modv0231.jpg
- __MACOSX/Figure 5/5A/5A_ETi_stack/._modv0231.jpg
- Figure 5/5A/5A_ETi_stack/modv0219.jpg
- __MACOSX/Figure 5/5A/5A_ETi_stack/._modv0219.jpg
- Figure 5/5A/5A_ETi_stack/modv0218.jpg
- __MACOSX/Figure 5/5A/5A_ETi_stack/._modv0218.jpg
- Figure 5/5A/5A_ETi_stack/modv0230.jpg
- __MACOSX/Figure 5/5A/5A_ETi_stack/._modv0230.jpg
- Figure 5/5A/5A_ETi_stack/modv0224.jpg
- __MACOSX/Figure 5/5A/5A_ETi_stack/._modv0224.jpg
- Figure 5/5A/5A_ETi_stack/modv0344.jpg
- __MACOSX/Figure 5/5A/5A_ETi_stack/._modv0344.jpg
- Figure 5/5A/5A_ETi_stack/modv0350.jpg
- __MACOSX/Figure 5/5A/5A_ETi_stack/._modv0350.jpg
- Figure 5/5A/5A_ETi_stack/modv0346.jpg
- __MACOSX/Figure 5/5A/5A_ETi_stack/._modv0346.jpg
- Figure 5/5A/5A_ETi_stack/modv0232.jpg
- __MACOSX/Figure 5/5A/5A_ETi_stack/._modv0232.jpg
- Figure 5/5A/5A_ETi_stack/modv0226.jpg
- __MACOSX/Figure 5/5A/5A_ETi_stack/._modv0226.jpg
- Figure 5/5A/5A_ETi_stack/modv0227.jpg
- __MACOSX/Figure 5/5A/5A_ETi_stack/._modv0227.jpg
- Figure 5/5A/5A_ETi_stack/modv0233.jpg
- __MACOSX/Figure 5/5A/5A_ETi_stack/._modv0233.jpg
- Figure 5/5A/5A_ETi_stack/modv0347.jpg
- __MACOSX/Figure 5/5A/5A_ETi_stack/._modv0347.jpg
- Figure 5/5A/5A_ETi_stack/modv0308.jpg
- __MACOSX/Figure 5/5A/5A_ETi_stack/._modv0308.jpg
- Figure 5/5A/5A_ETi_stack/modv0320.jpg
- __MACOSX/Figure 5/5A/5A_ETi_stack/._modv0320.jpg
- Figure 5/5A/5A_ETi_stack/modv0334.jpg
- __MACOSX/Figure 5/5A/5A_ETi_stack/._modv0334.jpg
- Figure 5/5A/5A_ETi_stack/modv0297.jpg
- __MACOSX/Figure 5/5A/5A_ETi_stack/._modv0297.jpg
- Figure 5/5A/5A_ETi_stack/modv0283.jpg
- __MACOSX/Figure 5/5A/5A_ETi_stack/._modv0283.jpg
- Figure 5/5A/5A_ETi_stack/modv0268.jpg
- __MACOSX/Figure 5/5A/5A_ETi_stack/._modv0268.jpg
- Figure 5/5A/5A_ETi_stack/modv0254.jpg
- __MACOSX/Figure 5/5A/5A_ETi_stack/._modv0254.jpg
- Figure 5/5A/5A_ETi_stack/modv0240.jpg
- __MACOSX/Figure 5/5A/5A_ETi_stack/._modv0240.jpg
- Figure 5/5A/5A_ETi_stack/modv0241.jpg
- __MACOSX/Figure 5/5A/5A_ETi_stack/._modv0241.jpg
- Figure 5/5A/5A_ETi_stack/modv0255.jpg
- __MACOSX/Figure 5/5A/5A_ETi_stack/._modv0255.jpg
- Figure 5/5A/5A_ETi_stack/modv0269.jpg
- __MACOSX/Figure 5/5A/5A_ETi_stack/._modv0269.jpg
- Figure 5/5A/5A_ETi_stack/modv0282.jpg
- __MACOSX/Figure 5/5A/5A_ETi_stack/._modv0282.jpg
- Figure 5/5A/5A_ETi_stack/modv0296.jpg
- __MACOSX/Figure 5/5A/5A_ETi_stack/._modv0296.jpg
- Figure 5/5A/5A_ETi_stack/modv0335.jpg
- __MACOSX/Figure 5/5A/5A_ETi_stack/._modv0335.jpg
- Figure 5/5A/5A_ETi_stack/modv0321.jpg
- __MACOSX/Figure 5/5A/5A_ETi_stack/._modv0321.jpg
- Figure 5/5A/5A_ETi_stack/modv0309.jpg
- __MACOSX/Figure 5/5A/5A_ETi_stack/._modv0309.jpg
- Figure 5/5A/5A_ETi_stack/modv0337.jpg
- __MACOSX/Figure 5/5A/5A_ETi_stack/._modv0337.jpg
- Figure 5/5A/5A_ETi_stack/modv0323.jpg
- __MACOSX/Figure 5/5A/5A_ETi_stack/._modv0323.jpg
- Figure 5/5A/5A_ETi_stack/modv0280.jpg
- __MACOSX/Figure 5/5A/5A_ETi_stack/._modv0280.jpg
- Figure 5/5A/5A_ETi_stack/modv0294.jpg
- __MACOSX/Figure 5/5A/5A_ETi_stack/._modv0294.jpg
- Figure 5/5A/5A_ETi_stack/modv0243.jpg
- __MACOSX/Figure 5/5A/5A_ETi_stack/._modv0243.jpg
- Figure 5/5A/5A_ETi_stack/modv0257.jpg
- __MACOSX/Figure 5/5A/5A_ETi_stack/._modv0257.jpg
- Figure 5/5A/5A_ETi_stack/modv0256.jpg
- __MACOSX/Figure 5/5A/5A_ETi_stack/._modv0256.jpg
- Figure 5/5A/5A_ETi_stack/modv0242.jpg
- __MACOSX/Figure 5/5A/5A_ETi_stack/._modv0242.jpg
- Figure 5/5A/5A_ETi_stack/modv0295.jpg
- __MACOSX/Figure 5/5A/5A_ETi_stack/._modv0295.jpg
- Figure 5/5A/5A_ETi_stack/modv0281.jpg
- __MACOSX/Figure 5/5A/5A_ETi_stack/._modv0281.jpg
- Figure 5/5A/5A_ETi_stack/modv0322.jpg
- __MACOSX/Figure 5/5A/5A_ETi_stack/._modv0322.jpg
- Figure 5/5A/5A_ETi_stack/modv0336.jpg
- __MACOSX/Figure 5/5A/5A_ETi_stack/._modv0336.jpg
- Figure 5/5A/5A_ETi_stack/modv0332.jpg
- __MACOSX/Figure 5/5A/5A_ETi_stack/._modv0332.jpg
- Figure 5/5A/5A_ETi_stack/modv0326.jpg
- __MACOSX/Figure 5/5A/5A_ETi_stack/._modv0326.jpg
- Figure 5/5A/5A_ETi_stack/modv0285.jpg
- __MACOSX/Figure 5/5A/5A_ETi_stack/._modv0285.jpg
- Figure 5/5A/5A_ETi_stack/modv0291.jpg
- __MACOSX/Figure 5/5A/5A_ETi_stack/._modv0291.jpg
- Figure 5/5A/5A_ETi_stack/modv0246.jpg
- __MACOSX/Figure 5/5A/5A_ETi_stack/._modv0246.jpg
- Figure 5/5A/5A_ETi_stack/modv0252.jpg
- __MACOSX/Figure 5/5A/5A_ETi_stack/._modv0252.jpg
- Figure 5/5A/5A_ETi_stack/modv0253.jpg
- __MACOSX/Figure 5/5A/5A_ETi_stack/._modv0253.jpg
- Figure 5/5A/5A_ETi_stack/modv0247.jpg
- __MACOSX/Figure 5/5A/5A_ETi_stack/._modv0247.jpg
- Figure 5/5A/5A_ETi_stack/modv0290.jpg
- __MACOSX/Figure 5/5A/5A_ETi_stack/._modv0290.jpg
- Figure 5/5A/5A_ETi_stack/modv0284.jpg
- __MACOSX/Figure 5/5A/5A_ETi_stack/._modv0284.jpg
- Figure 5/5A/5A_ETi_stack/modv0327.jpg
- __MACOSX/Figure 5/5A/5A_ETi_stack/._modv0327.jpg
- Figure 5/5A/5A_ETi_stack/modv0333.jpg
- __MACOSX/Figure 5/5A/5A_ETi_stack/._modv0333.jpg
- Figure 5/5A/5A_ETi_stack/modv0325.jpg
- __MACOSX/Figure 5/5A/5A_ETi_stack/._modv0325.jpg
- Figure 5/5A/5A_ETi_stack/modv0331.jpg
- __MACOSX/Figure 5/5A/5A_ETi_stack/._modv0331.jpg
- Figure 5/5A/5A_ETi_stack/modv0319.jpg
- __MACOSX/Figure 5/5A/5A_ETi_stack/._modv0319.jpg
[truncated: 1,020 more entries]
